# Supplementary material for: Diversity and prevalence of Leucocytozoon in black flies (Diptera: Simuliidae) of Thailand
Source: Parasit Vectors. 2024 Nov 19;17:475. doi: 10.1186/s13071-024-06567-0 (PMC11575002; doi:10.1186/s13071-024-06567-0)
Supplement: Supplementary file 1 — Additional file 1: Table S1. Number of each Leucocytozoon lineage detected in black flies from each collection site. [file 13071_2024_6567_MOESM1_ESM.xlsx]

## Sheet: Sheet1
Species (AS = S. asakoae complex; KL = S. khelangense	AS	AS	AS	AS	KL	KL	KL	KL	KL	KL	KL
Location	CM559	CM556	CM569	CM613	NK637	UB638	BK	BK644	BK643	LO648	LO651	Total
Lineage
GALLUS06	1	2	3	1	0	0	0	0	0	0	0	7
SIMASA08	1	0	0	0	0	0	0	0	0	0	0	1
SIMASA09	0	0	1	0	0	0	0	0	0	0	0	1
SIMASA10	0	0	0	1	0	0	0	0	0	0	0	1
GALLUS07	0	0	0	1	0	0	0	0	0	0	0	1
SIMKHE04	0	0	0	0	0	0	0	0	0	1	0	1
SIMKHE05	0	0	0	0	0	1	0	0	0	0	0	1
SIMKHE02	0	0	0	0	1	2	0	0	1	1	0	5
SIMKHE03	0	0	0	0	1	0	0	0	0	0	0	1
GALLUS17	0	0	0	0	7	2	3	5	0	2	3	22
SIMKHE06	0	0	0	0	0	0	1	0	0	0	0	1
SIMKHE07	0	0	0	0	0	0	0	0	0	0	1	1
GALLUS18	0	0	0	0	1	0	1	0	0	2	0	4
SIMKHE08	0	0	0	0	0	0	1	0	0	0	0	1
SIMKHE09	0	0	0	0	0	0	0	0	0	1	0	1
SIMKHE10	0	0	0	0	0	0	0	0	0	0	1	1
SIMKHE11	0	0	0	0	3	0	0	0	1	0	0	4
SIMKHE12	0	0	0	0	1	0	0	0	0	0	0	1
SIMKHE13	0	0	0	0	1	0	0	0	0	0	0	1
SIMKHE14	0	0	0	0	0	0	0	1	0	0	0	1
SIMKHE15	0	0	0	0	0	0	1	0	0	0	0	1
SIMKHE16	0	0	0	0	1	0	0	0	0	0	0	1
GALLUS34	0	0	0	0	0	1	0	0	0	1	1	3
SIMKHE17	0	0	0	0	0	1	0	0	0	0	0	1
SIMKHE18	0	0	0	0	1	0	0	0	0	0	0	1
SIMKHE19	0	0	0	0	1	0	0	0	0	0	1	2
SIMKHE20	0	0	0	0	0	0	0	0	0	1	0	1
GALLUS35	0	0	0	0	1	0	2	3	3	3	1	13
SIMKHE21	0	0	0	0	0	0	0	0	0	0	1	1
SIMKHE22	0	0	0	0	0	0	1	0	0	0	0	1
SIMKHE23	0	0	0	0	0	0	0	1	0	0	0	1
GALLUS37	0	0	0	0	3	0	1	2	2	3	2	13
SIMKHE24	0	0	0	0	0	0	0	2	0	0	0	2
SIMKHE25	0	0	0	0	0	0	2	0	1	0	0	3
SIMKHE26	0	0	0	0	0	0	1	4	0	0	0	5
SIMKHE27	0	0	0	0	0	0	0	0	0	0	1	1
SIMKHE28	0	0	0	0	0	0	3	0	1	0	0	4
SIMKHE29	0	0	0	0	0	0	2	0	0	0	0	2
SIMKHE30	0	0	0	0	1	0	0	0	0	0	0	1
GALUUS41	0	0	0	0	2	2	0	0	0	0	0	4
SIMKHE31	0	0	0	0	1	0	0	0	0	0	0	1
SIMKHE32	0	0	0	0	1	0	0	0	0	0	0	1
GALLUS44	0	2	8	5	0	0	0	0	0	0	0	15
SIMASA01	1	2	0	3	0	0	0	0	0	0	0	6
SIMASA02	0	0	0	1	0	0	0	0	0	0	0	1
SIMASA07	0	0	0	1	0	0	0	0	0	0	0	1
SIMKHE01	0	0	0	0	1	0	0	0	0	0	0	1
SIMKHE34	0	0	0	0	0	1	0	0	0	0	0	1
SIMKHE35	0	0	0	0	0	0	0	0	1	0	0	1
SIMKHE36	0	0	0	0	0	0	1	0	0	0	0	1
GALLUS46	0	0	0	0	1	0	0	0	0	1	0	2
SIMKHE37	0	0	0	0	1	0	0	0	0	0	0	1
SIMKHE38	0	0	0	0	1	0	0	0	0	0	0	1
SIMKHE39	0	0	0	0	0	0	0	0	0	1	0	1
Total	3	6	12	13	31	10	20	18	10	17	12	152
